# Supplementary material for: Seasonal life cycle of Pintomyia longiflocosa (Diptera: Psychodidae) under semi-controlled conditions in the Huila state, Colombia
Source: PLoS Negl Trop Dis. 2024 Jul 22;18(7):e0011518. doi: 10.1371/journal.pntd.0011518 (PMC11293666; doi:10.1371/journal.pntd.0011518)
Supplement: S1 Dataset — (XLSX) [file pntd.0011518.s001.xlsx]

## Sheet: Parameters life cycle C1
Number Brood cups	Total of eggs laid	Average duration in days (Eggs)	Total individuals larvae I	Average duration in days (Larvae I)	Total individuals larvae II	Average duration in days (Larvae II)	Total individuals larvae III	Average duration in days (Larvae III)	Total individuals larvae IV	Average duration in days (Larvae IV)	Total individuals Pupae	Average duration in days (Pupae)	Total male adults	Average duration in days (Male)	Total female adults	Average duration in days (Female)
1	27	18.3333	26	19.5	17	17.8	17	10.1429	17	30.9091	17	23.2667	7	5.28571	10	7.2
2	15	25.8	12	19.7143	12	15	9	15.6667	9	39	8	22.75	5	5.6	3	4.33333
3	19	17.2	12	22.1667	11	12.5714	11	10.875	11	44.4444	11	21.5455	5	4.8	6	3.16667
4	24	21	23	21.1429	23	13.8	23	15.2143	23	40.9375	23	21.2857	10	4	13	3.30769
5	14	19.6667	11	18	11	16.4286	11	10.1111	9	42.7143	9	26.7778	5	9.2	4	2.25
6	26	20	23	17.75	19	18.0833	19	6.44444	14	34.8182	11	26.3636	8	4.5	3	4.66667
7	47	23.25	25	17.3333	25	16.2	25	12.6667	25	47.1765	25	22.8333	11	3.81818	14	5.64286
8	13	24.75	8	13.4	8	15.2	7	10.3333	7	44	7	20.1429	6	3.83333	1	5
9	20	20.75	17	19.5	13	13.6	13	18.8889	13	39	13	25.5455	7	4.42857	6	5.66667
10	19	21	13	19.2857	13	13.75	9	15.5714	9	38.75	9	26.3333	4	3.5	5	5.6
11	26	24.6667	18	14.8571	18	14.3333	15	13.5556	9	51.6667	9	24.6667	3	5.33333	6	3.83333
12	19	24.3333	14	17.875	14	12.25	10	14.7143	10	42.3333	10	25.5	7	3.28571	3	3.66667
13	19	29.25	14	11.625	14	13.6667	13	12.2857	13	39.6	11	25.2	6	4.83333	5	2.4
14	19	22	14	15.3333	14	14.875	14	11.75	13	44.9091	11	24	5	5.2	6	4
15	20	23	15	14.8571	15	13.5714	13	12.75	13	42.3636	12	24.3636	3	3.66667	9	6.22222
16	22	18.5	10	19	9	16.3333	7	9.5	7	33.3333	5	27.6	3	3.33333	2	6
17	24	22	15	17.4	14	12.3333	14	14.5556	12	54.1111	11	23.4	1	1	10	4
18	9	20.5	6	14.25	6	17.6	5	9.4	5	52	3	19.3333	3	5.33333	0	0
19	14	20.5	5	14	5	18.2	5	8.75	5	33.6	5	25.5	2	5	3	4.66667
20	10	20.5	7	18	5	13	5	15.4	5	34.6	5	25.4	3	5.33333	2	6
21	25	17.5	6	19	6	16.8	6	9	6	25.25	6	26	5	3.4	1	4
22	16	21.5	7	20	7	14.4	7	9.8	7	41.8	7	21.2	1	4	6	3.5
23	39	20	24	16	23	16	21	12.6667	16	37	16	29	6	4.83333	10	3
24	11	21	11	15.4286	11	18.875	11	8.66667	10	39.1111	9	23.5	3	3.33333	6	5.16667
25	14	22.75	8	14.1667	8	15.25	8	12.5	5	36.25	4	32	1	1	3	3
26	36	30.4	27	14.5	27	15.2857	27	11.0667	27	39.0526	27	21.9565	12	4.08333	15	3.86667
27	30	24	15	15.4286	15	14	15	9.88889	15	39.1818	15	23.4286	10	3.1	5	2.8
28	29	24	15	14	15	14.875	15	12.75	13	40.75	12	25	8	3.875	4	3
29	32	22	15	14	15	17.2857	15	11.3	15	42.1818	15	26.1429	8	4.25	7	3.14286

## Sheet: Parameters life cycle C2
Number Brood cups	Total of eggs laid	Average duration in days (Eggs)	Total individuals larvae I	Average duration in days (Larvae I)	Total individuals larvae II	Average duration in days (Larvae II)	Total individuals larvae III	Average duration in days (Larvae III)	Total individuals larvae IV	Average duration in days (Larvae IV)	Total individuals Pupae	Average duration in days (Pupae)	Total male adults	Average duration in days (Male)	Total female adults	Average duration in days (Female)
1	12	24.6667	7	14.3333	7	23.3333	6	38.3333	6	32.5	6	23.2	2	7.5	4	9.75
2	2	19	0	0	0	0	0	0	0	0	0	0	0	0	0	0
3	20	22.5	7	22.6	6	19.75	6	14	6	44.2	6	22.5	2	5	4	10.5
4	13	29	8	17.8	8	16.8	6	15.3333	5	53	5	23.6	3	7	2	5
5	17	19	1	22	1	14	1	10	1	38	1	24	1	5	0	0
6	5	26	1	22	1	15	1	17	1	47	1	23	1	16	0	0
7	5	24	4	16.25	4	17.6667	2	21	2	37	2	24	2	4	0	0
8	29	23.6	19	17.125	19	20.2	18	12.4167	18	48.4118	18	22.8	11	6.72727	7	9.14286
9	6	20.6667	2	29	0	0	0	0	0	0	0	0	0	0	0	0
10	17	22.75	16	21.6667	10	27	10	8.66667	7	42.7143	7	21.8571	4	4.75	3	7.66667
11	7	19.5	0	0	0	0	0	0	0	0	0	0	0	0	0	0
12	29	21.2	15	18.5	14	26	9	16.5714	8	40.875	8	22.25	5	5.6	3	6
13	7	19	0	0	0	0	0	0	0	0	0	0	0	0	0	0
14	48	23	9	29.3333	4	34.3333	4	15	4	46.6667	4	22.5	1	4	3	6
15	7	25.3333	6	13	6	27.3333	6	14.6667	4	31	4	21.3333	4	2.75	0	0
16	39	22.75	26	16.8333	24	31.0769	20	23.4286	20	37.8824	20	22.5556	13	5.46154	7	6.14286
17	20	24.2857	14	14.6	0	0	0	0	0	0	0	0	0	0	0	0
18	2	19	0	0	0	0	0	0	0	0	0	0	0	0	0	0
19	17	23.6667	11	17.6	11	25.7143	11	15.3	11	33.7273	11	20	6	4	5	4.2
20	21	20.5	10	18	0	0	0	0	0	0	0	0	0	0	0	0
21	5	22	4	18.3333	4	18.3333	4	16.3333	4	18	0	0	0	0	0	0
22	8	27	7	15.2	4	16.3333	3	39.3333	3	39.3333	3	24.6667	0	0	3	7
23	5	18	0	0	0	0	0	0	0	0	0	0	0	0	0	0
24	14	24	4	16	4	18.6667	4	9	0	0	0	0	0	0	0	0
25	23	23.8	1	25	0	0	0	0	0	0	0	0	0	0	0	0
26	1	18	1	18	0	0	0	0	0	0	0	0	0	0	0	0
27	33	25	1	24	0	0	0	0	0	0	0	0	0	0	0	0
28	47	17.6667	40	14.8889	29	26.5385	29	12.1765	27	39.0526	27	25.3182	12	6.66667	15	5
29	21	16.5	0	0	0	0	0	0	0	0	0	0	0	0	0	0

## Sheet: F-RF-PF
F (fertility) Eggs that hatched successfully per parental female		RF (Real fecundity) Eggs laid per parental female		PF (Potential fecundity) Eggs retained in the ovarioles per parental female
C1	C2	C1	C2	C1	C2
5	0	10	0	21	26
27	0	27	0	27	18
2	9	19	12	36	49
0	0	0	0	0	28
0	0	2	0	20	11
12	0	15	0	24	0
0	1	2	11	3	14
12	2	19	2	22	26
5	0	19	0	30	0
0	0	0	4	19	16
12	15	23	20	38	46
3	0	24	0	42	47
0	0	0	0	0	49
0	0	0	0	9	9
0	13	0	12	16	13
23	0	24	0	24	15
14	0	14	0	36	45
0	0	0	0	2	0
23	11	26	17	27	17
0	0	0	0	0	43
0	1	0	5	16	44
0	4	2	5	7	22
0	0	0	0	0	34
0	0	0	0	16	4
0	27	0	27	15	30
0	0	0	5	0	42
25	0	47	0	57	27
0	0	0	1	21	4
0	0	0	0	28	44
0	0	0	0	0	19
8	0	13	0	27	37
0	0	10	0	10	0
0	0	0	0	15	33
0	0	0	0	0	45
0	0	0	1	15	2
0	0	0	0	12	40
0	0	0	0	0	32
0	0	7	0	14	0
6	0	19	0	35	0
7	0	29	0	36	27
17	0	20	0	20	31
3	0	25	0	30	42
2	0	19	0	19	39
0	0	14	0	28	19
13	0	19	0	27	26
0	5	0	6	13	6
0	0	0	0	16	0
0	0	0	0	20	15
0	0	0	0	14	23
0	0	0	0	3	0
6	17	25	17	36	17
9	2	16	7	33	20
18	15	26	19	34	31
0	0	0	0	0	36
0	0	0	0	2	5
16	2	19	7	22	25
0	0	0	0	0	28
0	1	0	3	0	26
0	37	0	49	32	49
0	0	0	0	33	0
0	0	1	0	24	48
9	6	12	7	37	23
14	0	19	0	43	37
0	0	0	0	0	33
0	0	0	0	11	25
0	0	0	0	0	0
0	39	0	39	13	42
14	0	19	0	34	41
15	0	20	0	37	47
10	19	22	20	42	32
0	2	0	2	0	2
0	16	0	17	0	26
15	0	24	0	30	43
0	0	0	0	0	11
6	0	9	21	41	44
0	4	0	5	39	21
3	7	9	1	36	27
6	0	14	0	45	0
8	0	10	0	28	32
6	9	25	14	25	59
9	0	16	0	20	13
27	0	39	0	46	32
0	0	0	0	23	46
0	3	1	5	13	53
0	0	1	0	20	27
11	9	11	14	24	32
0	0	0	2	0	26
10	0	14	23	21	23
0	1	0	1	1	32
0	0	0	0	37	0
27	12	36	33	43	48
0	0	0	0	22	49
0	0	0	0	21	14
0	0	0	0	0	31
3	0	10	0	23	23
15	44	30	47	30	50
0	0	0	0	0	27
15	0	29	0	29	19
0	0	0	0	14	48
18	16	32	21	32	21

## Sheet: Attributes data
	C1	C2
Total eggs laid	638	480
Total hatched eggs	435	367
Larvae I	419	215
Larvae II	393	156
Larvae III	369	140
Larvae IV	343	127
Pupae	329	123
Adults	326	123
Male	158	67
Female	168	56

## Sheet: Data used graph C1 Fig.2 A
Developmen stage	Survival rate	Temp	Hum	Precip
Eggs	68.1818	19.55	77.96	142.4
Larvae I	96.3218	19.29	86.26	118
Larvae II	93.7947	19.19	86.64	64.1
Larvae III	93.8931	19.09	87.03	64.66
Larvae IV	92.9539	18.75	86.82	68.46
Pupae	95.9184	18.79	83.17	54.2
Adults	99.0881	19.14	77.2	48.4

## Sheet: Data used graph C2 Fig.2 B
Developmen stage	Survival rate	Temp	Hum	Precip
Eggs	76.4583	18.5	84.8	58.4
Larvae I	58.5831	19.14	77.2	42.1
Larvae II	72.5581	19.25	76.811	41.26
Larvae III	89.7436	19.28	76.8	42.7
Larvae IV	90.7143	18.55	88.7	79.13
Pupae	96.8504	17.98	95	98.9
Adults	100	17.98	93.8	108
